# Supplementary material for: Using algorithmic trading to analyze short term profitability of Bitcoin
Source: PeerJ Comput Sci. 2021 Feb 3;7:e337. doi: 10.7717/peerj-cs.337 (PMC7959592; doi:10.7717/peerj-cs.337)
Supplement: Supplemental Information 1 [file peerj-cs-07-337-s001.zip]

Archive with 22 entries (15 files):
- Supplementary Data/
- Supplementary Data/CodeFiles/
- Supplementary Data/CodeFiles/ExecuteTrading.java
- __MACOSX/
- __MACOSX/Supplementary Data/
- __MACOSX/Supplementary Data/CodeFiles/
- __MACOSX/Supplementary Data/CodeFiles/._ExecuteTrading.java
- Supplementary Data/CodeFiles/Trading.java
- __MACOSX/Supplementary Data/CodeFiles/._Trading.java
- __MACOSX/Supplementary Data/._CodeFiles
- Supplementary Data/Data/
- Supplementary Data/Data/USD-BTC.txt
- __MACOSX/Supplementary Data/Data/
- __MACOSX/Supplementary Data/Data/._USD-BTC.txt
- Supplementary Data/Data/USD-Euro.txt
- __MACOSX/Supplementary Data/Data/._USD-Euro.txt
- Supplementary Data/Data/USD-JPY.txt
- __MACOSX/Supplementary Data/Data/._USD-JPY.txt
- __MACOSX/Supplementary Data/._Data
- Supplementary Data/ReadMe.txt
- __MACOSX/Supplementary Data/._ReadMe.txt
- __MACOSX/._Supplementary Data
