# Supplementary material for: Using algorithmic trading to analyze short term profitability of Bitcoin
Source: PeerJ Comput Sci. 2021 Feb 3;7:e337. doi: 10.7717/peerj-cs.337 (PMC7959592; doi:10.7717/peerj-cs.337)
Supplement: Supplemental Information 1 [file peerj-cs-07-337-s001.zip › Supplementary Data/CodeFiles/ExecuteTrading.java]

public class ExecuteTrading {

	public static void main(String[] args) throws Exception {
		
		Trading T = new Trading();
		T.run();

	}

}
