# Supplementary material for: Using algorithmic trading to analyze short term profitability of Bitcoin
Source: PeerJ Comput Sci. 2021 Feb 3;7:e337. doi: 10.7717/peerj-cs.337 (PMC7959592; doi:10.7717/peerj-cs.337)
Supplement: Supplemental Information 1 [file peerj-cs-07-337-s001.zip › Supplementary Data/Data/USD-BTC.txt]

3.333333333
3.333333333
3.448275862
3.333333333
3.333333333
3.333333333
3.125
3.125
3.125
3.03030303
3.03030303
3.125
3.125
2.5
2.564102564
2.564102564
2.857142857
3.225806452
3.225806452
2.564102564
2.380952381
2.272727273
2.272727273
2.380952381
2.43902439
2.380952381
2.380952381
2.222222222
2.272727273
2.083333333
1.923076923
1.428571429
1.388888889
1.449275362
1.234567901
1.086956522
1.111111111
1.123595506
1.086956522
0.917431193
1.020408163
0.934579439
0.925925926
0.952380952
0.934579439
0.952380952
0.961538462
0.961538462
1.111111111
1.052631579
1.176470588
1.204819277
1.149425287
1.111111111
1
1.098901099
1.041666667
1.123595506
1.162790698
1.086956522
1.063829787
1.063829787
1.111111111
1.098901099
1.111111111
1.136363636
1.149425287
1.162790698
1.075268817
1.136363636
1.086956522
1.123595506
1.123595506
1.149425287
1.162790698
1.204819277
1.219512195
1.315789474
1.351351351
1.315789474
1.234567901
1.176470588
1.149425287
1.136363636
1.162790698
1.219512195
1.25
1.265822785
1.265822785
1.282051282
1.298701299
1.282051282
1.282051282
1.470588235
1.408450704
1.351351351
1.333333333
1.333333333
1.369863014
1.351351351
1.298701299
1.162790698
1.086956522
1
1.01010101
0.952380952
0.900900901
0.862068966
0.833333333
0.877192982
0.826446281
0.709219858
0.588235294
0.613496933
0.641025641
0.558659218
0.526315789
0.452488688
0.347222222
0.285714286
0.330033003
0.3125
0.293255132
0.293255132
0.3003003
0.289855072
0.274725275
0.258397933
0.263157895
0.17211704
0.181818182
0.158730159
0.12195122
0.138888889
0.143061516
0.124533001
0.139082058
0.145348837
0.147058824
0.178890877
0.163398693
0.149476831
0.13986014
0.134770889
0.119047619
0.113636364
0.117647059
0.120481928
0.118623962
0.113636364
0.114416476
0.104493208
0.094339623
0.069979006
0.052938062
0.05988024
0.053908356
0.04180602
0.033783784
0.034578147
0.041753653
0.068259386
0.053908356
0.050403226
0.05186722
0.051308363
0.058823529
0.06377551
0.059206631
0.057110223
0.057110223
0.057110223
0.057110223
0.057110223
0.057110223
0.057110223
0.060790274
0.059701493
0.05899705
0.059382423
0.062111801
0.064935065
0.064935065
0.064766839
0.072150072
0.077459334
0.067658999
0.067658999
0.069881202
0.069541029
0.067114094
0.070372977
0.071377587
0.071684588
0.071479628
0.072411296
0.072886297
0.075987842
0.074183976
0.072202166
0.073046019
0.073475386
0.072992701
0.073099415
0.071530758
0.071174377
0.07204611
0.071736011
0.074128984
0.074074074
0.07390983
0.074906367
0.076394194
0.082987552
0.107991361
0.093023256
0.102040816
0.152671756
0.126582278
0.128205128
0.1001001
0.100200401
0.105708245
0.105708245
0.098716683
0.092592593
0.089686099
0.091240876
0.091324201
0.092336103
0.08583691
0.087336245
0.08841733
0.091827365
0.091407678
0.092165899
0.103519669
0.122249389
0.116414435
0.110253583
0.11148272
0.113765643
0.12195122
0.12180268
0.115740741
0.117924528
0.122249389
0.131406045
0.145772595
0.139082058
0.153139357
0.198807157
0.209643606
0.170648464
0.164473684
0.172413793
0.177935943
0.20661157
0.20746888
0.209643606
0.192307692
0.183150183
0.163666121
0.178253119
0.184162063
0.18018018
0.182815356
0.187617261
0.205338809
0.203252033
0.209643606
0.209205021
0.194552529
0.198807157
0.198807157
0.199203187
0.201612903
0.205338809
0.21141649
0.234192037
0.249376559
0.243902439
0.243902439
0.254452926
0.240963855
0.24691358
0.250626566
0.260416667
0.280898876
0.390625
0.41322314
0.440528634
0.425531915
0.389105058
0.316455696
0.315457413
0.393700787
0.36101083
0.36101083
0.328947368
0.313479624
0.279329609
0.305810398
0.307692308
0.317460317
0.307692308
0.317460317
0.321543408
0.336700337
0.337837838
0.332225914
0.330033003
0.338983051
0.352112676
0.324675325
0.330033003
0.333333333
0.45045045
0.429184549
0.390625
0.444444444
0.487804878
0.454545455
0.454545455
0.436681223
0.429184549
0.429184549
0.411522634
0.398406375
0.4048583
0.403225806
0.392156863
0.363636364
0.336700337
0.326797386
0.320512821
0.358422939
0.35335689
0.347222222
0.330033003
0.334448161
0.33557047
0.336700337
0.327868852
0.307692308
0.319488818
0.307692308
0.317460317
0.3125
0.3125
0.3125
0.313479624
0.284090909
0.253164557
0.257069409
0.257069409
0.253164557
0.253807107
0.236966825
0.248756219
0.245700246
0.238663484
0.239808153
0.235294118
0.211864407
0.189753321
0.191570881
0.204918033
0.179533214
0.143884892
0.149253731
0.146842878
0.140646976
0.157977883
0.157232704
0.144927536
0.147058824
0.15600624
0.148148148
0.142857143
0.149700599
0.178571429
0.168918919
0.157232704
0.154083205
0.161812298
0.158478605
0.157232704
0.158982512
0.173913043
0.187265918
0.189035917
0.177619893
0.185873606
0.182149362
0.182481752
0.164473684
0.163934426
0.167785235
0.170357751
0.175746924
0.183486239
0.175746924
0.178571429
0.171526587
0.169204738
0.178571429
0.181488203
0.190114068
0.224215247
0.230946882
0.234192037
0.22675737
0.236966825
0.227790433
0.229357798
0.234192037
0.226244344
0.199600798
0.198807157
0.209643606
0.203252033
0.201612903
0.205338809
0.205761317
0.203252033
0.212765957
0.21691974
0.20746888
0.200803213
0.200400802
0.20242915
0.202839757
0.205761317
0.207039337
0.203665988
0.204498978
0.189753321
0.185873606
0.187617261
0.187265918
0.191570881
0.189393939
0.213219616
0.20661157
0.207900208
0.212765957
0.213219616
0.213675214
0.21978022
0.216450216
0.207900208
0.208768267
0.207900208
0.205761317
0.203665988
0.207039337
0.201207243
0.202020202
0.203665988
0.203252033
0.202020202
0.213219616
0.208768267
0.205338809
0.20661157
0.202839757
0.203252033
0.20242915
0.201612903
0.201207243
0.202839757
0.200803213
0.1953125
0.194552529
0.186915888
0.190114068
0.192307692
0.201612903
0.196078431
0.194931774
0.196078431
0.195694716
0.200803213
0.204081633
0.202020202
0.2
0.197238659
0.194931774
0.197238659
0.196850394
0.198019802
0.197628458
0.198019802
0.198412698
0.206185567
0.201612903
0.202020202
0.202839757
0.199600798
0.198807157
0.196463654
0.196078431
0.1953125
0.196078431
0.196463654
0.196078431
0.196078431
0.194552529
0.1953125
0.194174757
0.196078431
0.194552529
0.194552529
0.194174757
0.194931774
0.193050193
0.189753321
0.19047619
0.19193858
0.189753321
0.183823529
0.183150183
0.178890877
0.177619893
0.179856115
0.182815356
0.179533214
0.175438596
0.168634064
0.168067227
0.153846154
0.15625
0.162337662
0.158478605
0.153846154
0.149925037
0.149700599
0.152671756
0.155520995
0.157480315
0.158730159
0.15576324
0.15037594
0.15128593
0.15037594
0.149476831
0.150829563
0.147928994
0.15503876
0.153609831
0.149925037
0.15037594
0.147928994
0.147058824
0.142450142
0.138888889
0.13986014
0.128865979
0.130378096
0.132625995
0.131233596
0.117647059
0.113636364
0.109769484
0.112739572
0.117370892
0.11299435
0.118906064
0.118343195
0.11627907
0.113636364
0.112359551
0.112359551
0.112485939
0.114810563
0.10989011
0.106951872
0.104712042
0.094966762
0.091157703
0.091074681
0.09199632
0.092081031
0.09009009
0.090415913
0.090415913
0.087796313
0.086880973
0.08605852
0.083056478
0.082034454
0.075471698
0.074074074
0.086355786
0.086132644
0.125
0.099009901
0.100908174
0.101936799
0.099009901
0.094339623
0.095057034
0.094250707
0.091324201
0.091407678
0.091575092
0.092764378
0.098425197
0.100300903
0.098039216
0.094966762
0.096339114
0.090909091
0.089445438
0.090909091
0.09057971
0.090744102
0.089525515
0.088261253
0.088028169
0.087719298
0.085689803
0.085106383
0.084245998
0.084104289
0.081632653
0.079554495
0.081433225
0.080840744
0.081699346
0.082034454
0.082644628
0.081967213
0.081499593
0.081234768
0.08071025
0.080906149
0.080645161
0.080645161
0.07788162
0.077579519
0.077821012
0.078802206
0.08
0.084745763
0.084889643
0.084104289
0.082508251
0.08312552
0.083333333
0.084317032
0.085178876
0.084459459
0.084388186
0.084674005
0.083752094
0.085178876
0.085178876
0.085984523
0.085397096
0.08583691
0.08583691
0.092081031
0.098328417
0.097465887
0.093457944
0.094339623
0.091827365
0.089285714
0.094607379
0.095510984
0.093984962
0.092592593
0.093023256
0.091743119
0.091575092
0.091575092
0.092506938
0.091827365
0.09199632
0.090826521
0.091324201
0.091324201
0.089285714
0.085106383
0.084817642
0.08583691
0.084745763
0.085251492
0.084961767
0.080515298
0.081037277
0.080580177
0.080128205
0.081632653
0.081967213
0.08097166
0.080321285
0.079617834
0.079617834
0.08
0.078864353
0.074571216
0.074738416
0.07518797
0.074074074
0.074515648
0.074682599
0.074460164
0.073746313
0.072992701
0.072992701
0.073529412
0.074128984
0.07518797
0.075471698
0.07518797
0.073529412
0.073964497
0.074074074
0.074794316
0.07513148
0.074738416
0.074906367
0.07423905
0.074515648
0.074515648
0.074626866
0.074349442
0.074019245
0.07518797
0.075301205
0.074626866
0.074074074
0.074404762
0.074349442
0.073583517
0.072780204
0.072621641
0.070721358
0.070721358
0.070224719
0.07082153
0.06993007
0.070175439
0.067888663
0.064516129
0.063694268
0.064061499
0.063694268
0.05952381
0.057937428
0.057142857
0.059171598
0.057471264
0.055928412
0.056116723
0.053418803
0.051203277
0.050761421
0.04899559
0.048780488
0.050942435
0.048567266
0.048947626
0.048543689
0.047214353
0.045146727
0.044130627
0.042283298
0.041718815
0.040567951
0.039729837
0.041322314
0.036737693
0.036900369
0.036737693
0.037299515
0.037105751
0.033990483
0.033738192
0.033613445
0.033057851
0.033557047
0.033456005
0.032894737
0.032154341
0.03236246
0.029958059
0.028985507
0.02919708
0.028985507
0.027662517
0.024795438
0.024378352
0.023809524
0.022634676
0.021344717
0.02173913
0.020661157
0.02257846
0.021312873
0.021199915
0.021299255
0.021276596
0.021097046
0.019379845
0.016909029
0.01550628
0.014114326
0.014314343
0.015540016
0.013986014
0.013586957
0.012738854
0.011246064
0.01160362
0.011049724
0.010847163
0.010749221
0.009615385
0.008476013
0.007407407
0.007568877
0.007026419
0.007011148
0.006161429
0.005333333
0.004347826
0.006060606
0.008006405
0.008547009
0.010752688
0.011111111
0.012137395
0.014628438
0.010744601
0.00917347
0.008440243
0.007897647
0.008389262
0.007849294
0.006970098
0.006485084
0.007056665
0.007304602
0.0078125
0.007438262
0.006944444
0.00718236
0.008592542
0.009411765
0.01019368
0.008857396
0.008622176
0.008908686
0.009124088
0.008833922
0.008865248
0.008496177
0.008647527
0.008709284
0.008476013
0.008976661
0.008755034
0.008459521
0.008097166
0.008116224
0.008163265
0.008195378
0.008137359
0.008077544
0.007917656
0.007513148
0.007576332
0.007490637
0.007705941
0.007751938
0.007561437
0.007763975
0.00776277
0.007733952
0.008163265
0.008282259
0.008237232
0.008203445
0.00840548
0.009009009
0.0092687
0.009956193
0.009402915
0.009174312
0.009192866
0.00962001
0.01
0.01002004
0.01001001
0.00980873
0.009315324
0.009237875
0.008985533
0.00913242
0.009242144
0.009267841
0.009795279
0.009677732
0.009615385
0.009828976
0.010564124
0.010526316
0.010255358
0.011818934
0.011407712
0.013005592
0.012873326
0.015073862
0.014958863
0.013791201
0.013412017
0.013473457
0.011832919
0.010962508
0.011304544
0.010942116
0.011065619
0.010736526
0.010782834
0.011044842
0.01170549
0.011657729
0.011672698
0.011700012
0.011615751
0.011502185
0.011433798
0.011184431
0.011033874
0.011223345
0.010857763
0.010718114
0.010383138
0.010213461
0.010371292
0.010283834
0.010345541
0.010351967
0.010317788
0.01029548
0.010317788
0.010551862
0.010711225
0.010719263
0.010620221
0.010517459
0.010214505
0.010208248
0.010252204
0.010169836
0.010044194
0.010117361
0.009775171
0.009522903
0.008973439
0.009113278
0.009298001
0.009200478
0.008945344
0.008910274
0.008514261
0.008504125
0.00850919
0.008114907
0.007724394
0.007796663
0.007851759
0.007837605
0.008293937
0.00829669
0.008596974
0.008399832
0.008577065
0.008331945
0.008233163
0.007971303
0.007951654
0.007904513
0.008059317
0.008026971
0.007996162
0.007938398
0.007917656
0.008052178
0.008136697
0.008153947
0.008153282
0.008181967
0.008160601
0.008102415
0.008098477
0.008097166
0.008016032
0.007988497
0.008123477
0.007968762
0.010019036
0.008560178
0.008244703
0.008254912
0.008218277
0.008114249
0.008043758
0.007946599
0.007955449
0.007967493
0.007903889
0.007667536
0.007516536
0.007212926
0.007276961
0.007006236
0.006684939
0.006257431
0.006132712
0.005741187
0.005438921
0.004984548
0.005460005
0.005614193
0.005685048
0.00538532
0.00532283
0.005045663
0.005140067
0.005044645
0.00503753
0.00497884
0.00481626
0.004440497
0.00417903
0.003941819
0.003529827
0.003088612
0.002974951
0.003206156
0.003006343
0.002862541
0.002542718
0.002434749
0.002443972
0.002331981
0.002099561
0.001482844
0.001845597
0.001746206
0.00143705
0.001337828
0.001287498
0.001330885
0.001284225
0.0011121
0.001054396
0.000963623
0.000892538
0.000889079
0.001056055
0.000963066
0.000935743
0.00087165
0.000959665
0.001198998
0.001439947
0.001257229
0.001113561
0.001010101
0.001132169
0.001141878
0.001113325
0.001152751
0.001137048
0.001403489
0.00146233
0.001914865
0.001431742
0.001605549
0.001642144
0.001618594
0.001485509
0.001497858
0.001454842
0.001306831
0.00133919
0.001368982
0.001342156
0.001324924
0.001320132
0.00129796
0.001237547
0.00120479
0.001164171
0.001063717
0.001051094
0.001233685
0.001162858
0.001161589
0.001130365
0.001074229
0.001145134
0.001165556
0.001173943
0.001143236
0.001180122
0.001207409
0.001185171
0.001138071
0.00114804
0.001143785
0.001157474
0.00117048
0.001211945
0.001160295
0.00113617
0.001227702
0.001199127
0.001194016
0.001182243
0.001178842
0.001172305
0.001170453
0.001180777
0.001187634
0.00121822
0.001276129
0.001421323
0.001477301
0.001466405
0.001471172
0.001493786
0.001542305
0.001671095
0.001522974
0.001549355
0.001637599
0.001609036
0.001609736
0.001618883
0.001810905
0.001757346
0.001653576
0.001654041
0.001833786
0.001870173
0.001732832
0.001734004
0.001838472
0.001773867
0.001784758
0.001512585
0.001506932
0.001511053
0.001518096
0.001597878
0.001625382
0.00157933
0.001597878
0.001589952
0.001583807
0.001567005
0.001595634
0.001578108
0.00158549
0.001609736
0.001629647
0.001642522
0.001704768
0.001752019
0.00177173
0.00178142
0.001705699
0.001717387
0.001726907
0.00209135
0.001990287
0.002027657
0.002165111
0.002181025
0.002088904
0.002285662
0.002236736
0.002227767
0.002151324
0.00217061
0.002241047
0.002219953
0.002271695
0.002771311
0.002380612
0.002377217
0.002409929
0.002185171
0.001922633
0.001889788
0.002022654
0.002091044
0.001993819
0.002010778
0.002028027
0.002064282
0.002053683
0.001998961
0.002175758
0.002192309
0.002327476
0.002288015
0.002250985
0.002242806
0.002191685
0.00223894
0.002288644
0.002303829
0.002327097
0.002341975
0.002288539
0.002297055
0.002230997
0.00220892
0.002290741
0.002280866
0.002286185
0.002263724
0.00225063
0.002247141
0.002240344
0.002248151
0.002250681
0.002058333
0.002044321
0.001900924
0.001926634
0.001902479
0.001754109
0.001718715
0.001755526
0.001740796
0.001768315
0.001622139
0.001604467
0.001589775
0.001517934
0.00150211
0.001570401
0.001524251
0.001549043
0.001532074
0.001529894
0.001549571
0.001538911
0.001592585
0.001718804
0.001673836
0.0017492
0.001689275
0.001700507
0.001646524
0.00165322
0.001688448
0.001699178
0.001691961
0.001669784
0.001702244
0.001738919
0.001778948
0.001725983
0.001664281
0.001689218
0.001670565
0.001564064
0.001573341
0.001544783
0.001560817
0.001594998
0.00159152
0.001583005
0.001618149
0.001612331
0.001611474
0.001625725
0.001584334
0.001576094
0.001593422
0.001617129
0.00161457
0.001625488
0.001606116
0.001591799
0.001597955
0.001609347
0.001612877
0.001616005
0.001618306
0.001666639
0.001666861
0.001683927
0.001692191
0.001710308
0.001717623
0.001771887
0.001720134
0.001680446
0.001702736
0.001707913
0.001704274
0.001714942
0.001715148
0.001702417
0.001693394
0.00170042
0.001696497
0.001744257
0.001759913
0.001836311
0.001966375
0.002013612
0.001923706
0.002028603
0.002170751
0.002054485
0.001953392
0.001937384
0.001945752
0.002011182
0.001966298
0.001993501
0.001947533
0.001959132
0.001972309
0.001966878
0.001995211
0.002091744
0.002109126
0.002103846
0.002107304
0.002044613
0.002081165
0.002073656
0.002085593
0.002117971
0.002120621
0.002094109
0.002099385
0.002110462
0.002096041
0.002106549
0.002121521
0.002156381
0.002198237
0.002372704
0.002551411
0.00245809
0.002521623
0.002506957
0.002296844
0.002367985
0.002446184
0.002488057
0.002510292
0.002658161
0.002668588
0.002588863
0.002622401
0.002688244
0.002804577
0.003072291
0.00312852
0.003044511
0.002993205
0.002834547
0.002748914
0.002787923
0.002783964
0.002658231
0.002574798
0.002508089
0.002552062
0.002631025
0.002628674
0.002570958
0.00258672
0.002635949
0.0026152
0.002637826
0.002810094
0.002815553
0.002889255
0.002844627
0.002865658
0.002841716
0.00299958
0.002908837
0.002969121
0.003073235
0.003088898
0.00308423
0.00304618
0.002966127
0.002871665
0.002931863
0.002906723
0.00275247
0.002737551
0.00272487
0.002340605
0.002397219
0.002509851
0.002665743
0.002573671
0.002591614
0.002685429
0.002650832
0.002807885
0.002866479
0.002840586
0.002726504
0.002664961
0.002661556
0.002713631
0.002708999
0.002660636
0.002665103
0.002651887
0.002641031
0.002620957
0.00266688
0.002708926
0.002659292
0.002673654
0.002671939
0.002770544
0.002846813
0.002901747
0.002880765
0.00284949
0.002877946
0.002847867
0.002897711
0.003066732
0.003133127
0.003218021
0.003154475
0.003034257
0.00313244
0.003024163
0.002993564
0.003106748
0.003138633
0.003056608
0.003172891
0.003156566
0.003200615
0.00322716
0.003127932
0.003185525
0.003178741
0.003573343
0.003793195
0.003663675
0.003501646
0.00339121
0.00353045
0.003462124
0.003648703
0.003768323
0.003744056
0.004405675
0.005640794
0.004751497
0.004825789
0.005009518
0.004763493
0.004673334
0.004751045
0.00442517
0.004298117
0.004292398
0.004032421
0.003929119
0.003677147
0.00381592
0.004287981
0.004302926
0.004415011
0.004610207
0.004416961
0.004209817
0.004406063
0.004410532
0.004613184
0.004494786
0.004398891
0.004486921
0.004541945
0.004543802
0.004556016
0.00450755
0.004241062
0.003883948
0.004267486
0.004281555
0.00410509
0.004233521
0.00416962
0.004102059
0.004093998
0.004245744
0.004200269
0.004188306
0.004214963
0.004235493
0.003960239
0.003944306
0.003864884
0.003685277
0.003553029
0.003677552
0.003638216
0.003673634
0.003624633
0.003643253
0.003465964
0.003442222
0.00338032
0.003402865
0.003517659
0.003554165
0.003504591
0.003443763
0.003515433
0.003915887
0.003850004
0.003833768
0.003851783
0.00373413
0.003760247
0.004074316
0.004062894
0.004037957
0.004055479
0.003964321
0.00413189
0.004051043
0.004108632
0.004055972
0.003964164
0.003944151
0.003950695
0.003846894
0.003928964
0.003955696
0.004092323
0.004110828
0.004251339
0.004235135
0.004243762
0.004476075
0.004581482
0.004472872
0.00438385
0.004499843
0.004487525
0.004510803
0.004458116
0.004240702
0.004274966
0.004245203
0.004332943
0.004427718
0.004570175
0.004376368
0.004431053
0.00442517
0.004227079
0.004308116
0.004257131
0.004164584
0.004188131
0.004227436
0.004346881
0.004205568
0.004108632
0.00415835
0.0041731
0.004134794
0.00414955
0.004240882
0.004224043
0.004213897
0.004242141
0.004235493
0.004294241
0.00431146
0.004268943
0.004249894
0.004157658
0.004183575
0.004146109
0.004210704
0.004213542
0.004216207
0.004211058
0.00421763
0.00428651
0.004347826
0.00447808
0.004429679
0.004431642
0.004456924
0.004443654
0.004431053
0.004476476
0.004373497
0.004360528
0.004367766
0.004347448
0.004344049
0.004296455
0.004276245
0.004213897
0.003985652
0.004013324
0.004018162
0.004105933
0.004077306
0.004098193
0.004052356
0.004098529
0.004162851
0.004125072
0.004121332
0.003988672
0.00403112
0.003898787
0.003809814
0.003881084
0.00393159
0.003912363
0.003840983
0.003689765
0.003724534
0.003774155
0.003708511
0.003729812
0.003522615
0.003428297
0.003226015
0.003437844
0.003494182
0.00352336
0.003599323
0.003590793
0.00364312
0.003669859
0.003591825
0.003635042
0.003615068
0.003628052
0.003472584
0.003470656
0.003428885
0.003416117
0.003403792
0.003462964
0.003480803
0.003521871
0.003570918
0.003550506
0.003565317
0.003514938
0.003553913
0.00359389
0.003583844
0.003843198
0.003781576
0.003791325
0.003691127
0.003764493
0.003797372
0.003775437
0.003835385
0.003880933
0.003891353
0.00456621
0.004436754
0.00426094
0.00431146
0.004352747
0.004393866
0.004781715
0.004510396
0.004436951
0.00445911
0.004329379
0.004352368
0.004374262
0.004347448
0.004398505
0.004369484
0.004409949
0.004346125
0.004261122
0.004176412
0.004166319
0.004105933
0.004196567
0.00419129
0.004165278
0.004258581
0.004341597
0.004343294
0.004349339
0.004370629
0.004295717
0.004297009
0.004324511
0.00433163
0.004412868
0.004338018
0.004348582
0.004268397
0.004258218
0.004269673
0.00429461
0.004178157
0.004226185
0.004232804
0.004209286
0.0042123
0.004182525
0.004189535
0.004156449
0.004058112
0.004110659
0.004120483
0.004092993
0.004076142
0.004039914
0.004071827
0.00400096
0.003958985
0.003924493
0.003803149
0.003687316
0.003803728
0.003781862
0.003700688
0.003740695
0.003644182
0.003604123
0.003537819
0.003532695
0.003494915
0.003396739
0.003290664
0.003188877
0.003067485
0.003200717
0.003076166
0.002782802
0.00249557
0.002446543
0.002580579
0.002667022
0.002598753
0.002677448
0.002631302
0.002959193
0.003199181
0.002968592
0.002964808
0.002998051
0.003125684
0.003015772
0.002978229
0.002985342
0.003064571
0.003105687
0.003056515
0.003083184
0.003093485
0.003123438
0.003039698
0.002830456
0.002791892
0.002795951
0.002689184
0.002653153
0.002756872
0.002782183
0.002767706
0.002751183
0.00257162
0.002574268
0.002526146
0.002391544
0.002392116
0.002408188
0.002203128
0.002294104
0.002306592
0.002253064
0.002148228
0.002196016
0.002193031
0.002155916
0.002163425
0.002259887
0.002284357
0.002296211
0.002258152
0.002198527
0.002196306
0.002396817
0.002366752
0.002373831
0.002311497
0.002346647
0.002325311
0.002301708
0.002306326
0.002323636
0.002306858
0.002313476
0.002328506
0.002182072
0.002205704
0.002226477
0.00222737
0.002230251
0.002310109
0.0023146
0.002327043
0.002787301
0.00257958
0.002630125
0.002591748
0.002647324
0.002388117
0.002439381
0.002619447
0.002589399
0.002483793
0.002559771
0.002554735
0.002534019
0.00263588
0.002644104
0.002652942
0.002723831
0.002693603
0.002681828
0.002710541
0.002573274
0.002595111
0.002663825
0.002664677
0.002694691
0.002678667
0.002631856
0.002647464
0.00261008
0.00254985
0.002458573
0.002503254
0.002454831
0.002406391
0.002371691
0.002379083
0.002290846
0.002278008
0.00228274
0.002381066
0.00235649
0.002361164
0.002314493
0.002314065
0.002311391
0.002290374
0.00230606
0.002371917
0.002383961
0.002451101
0.002513636
0.002471882
0.002421425
0.002428599
0.002423537
0.002402922
0.002381576
0.002438251
0.002425477
0.002409116
0.002407434
0.002402402
0.002389772
0.00245074
0.002447861
0.002434571
0.002430606
0.002398484
0.002395841
0.002413477
0.002405639
0.002399635
0.002350839
0.002365408
0.002406449
0.002423126
0.00240871
0.002398024
0.002382711
0.002384472
0.002384245
0.002366024
0.002371354
0.002374169
0.00239183
0.002389943
0.002374676
0.002364122
0.002347473
0.002356268
0.002352332
0.00232569
0.002321047
0.002337213
0.002330731
0.002293052
0.002261625
0.002216803
0.002233938
0.002209554
0.002172355
0.002162115
0.002137666
0.002247141
0.002222914
0.002191301
0.002225536
0.002207311
0.002249668
0.00222089
0.002237337
0.002229505
0.002172166
0.002176468
0.002176563
0.002166894
0.002217344
0.002211851
0.002198672
0.002194282
0.002194185
0.002184121
0.002205509
0.002208724
0.002205655
0.002289744
0.002257591
0.002256674
0.002279098
0.002253623
0.002246535
0.002226031
0.002203517
0.002112066
0.001903203
0.001908106
0.001877617
0.001880406
0.001864211
0.001858252
0.001752941
0.001743831
0.001741826
0.001707854
0.001730523
0.001714972
0.001734756
0.001726728
0.001634575
0.001480736
0.001417193
0.001457747
0.001436121
0.001301677
0.001337703
0.001323311
0.001308832
0.001373721
0.001501772
0.001658677
0.001598747
0.001503398
0.001503014
0.001586672
0.001518834
0.001547269
0.001564749
0.001487033
0.001478153
0.00142108
0.001515864
0.001467072
0.001496804
0.001479049
0.001563086
0.001504348
0.001536972
0.001538556
0.001540761
0.001504121
0.001529216
0.001515978
0.001504031
0.001507068
0.001472646
0.001484583
0.001484032
0.001501096
0.001503533
0.001536523
0.001527044
0.001512745
0.001526415
0.00153591
0.001525693
0.001525251
0.001522835
0.001526764
0.00159775
0.001646443
0.001808907
0.001769097
0.001729146
0.001739251
0.001699466
0.001686966
0.001693136
0.001710103
0.001686654
0.001704972
0.001706397
0.001709168
0.001749965
0.001763047
0.001735358
0.001749047
0.001746725
0.001743193
0.00172206
0.001722089
0.001710191
0.001720341
0.001730134
0.001736925
0.001729625
0.001758489
0.001743527
0.001747152
0.001736111
0.001747244
0.0017492
0.001741705
0.001671179
0.001642252
0.001650083
0.001636474
0.001626572
0.001600128
0.001608234
0.001607174
0.001650683
0.001649321
0.001647664
0.001644142
0.001652319
0.001649267
0.001652101
0.001642845
0.001643304
0.00166814
0.001678416
0.001680588
0.00166193
0.001662953
0.001668948
0.001647962
0.001653549
0.001656946
0.001652729
0.001643547
0.00162885
0.001638565
0.00163308
0.001641039
0.001636983
0.001636929
0.001622086
0.001621797
0.001627022
0.001619643
0.00156404
0.001574605
0.001574754
0.00156649
0.001568947
0.001562915
0.001570056
0.001573539
0.001591976
0.001590786
0.001586924
0.001532074
0.001540262
0.001542258
0.001531652
0.001482887
0.001456622
0.001453277
0.00140278
0.001436059
0.001433959
0.001371234
0.001346874
0.001454524
0.001423406
0.001420132
0.001404021
0.001420414
0.001410139
0.001386597
0.001401208
0.001395557
0.001421363
0.001423488
0.001415649
0.001404573
0.001347582
0.001359786
0.001333902
0.001332214
0.001372476
0.001357368
0.001336505
0.001348436
0.001357958
0.0013545
0.001364592
0.001372834
0.001366587
0.001366568
0.001347691
0.00132758
0.001296328
0.001307241
0.0013047
0.001332072
0.001317853
0.001309072
0.001304206
0.00129801
0.00129331
0.001301033
0.001285496
0.001289906
0.001287598
0.001289524
0.001280656
0.001268102
0.001268086
0.001265566
0.001251909
0.001200336
0.001164497
0.001090762
0.001118318
0.001117968
0.001107972
0.001073987
0.001022484
0.001031332
0.001041157
0.001032812
0.001002315
0.00098227
0.000970101
0.000885058
0.000994224
0.001116483
0.001104765
0.001094667
0.001111914
0.001105229
0.001288693
0.001245594
0.001210478
0.001221538
0.001215924
0.001204442
0.001105644
0.001130902
0.001113561
0.001121554
0.001086945
0.001080696
0.001095662
0.001129114
0.001118431
0.001092777
0.001088661
0.001086626
0.001094044
0.001086673
0.00103341
0.001012812
0.00099227
0.000982212
0.000967445
0.000986203
0.000975981
0.000950083
0.000948461
0.001011173
0.001006968
0.000990099
0.00100049
0.00100315
0.000990835
0.000990962
0.000967043
0.000949559
0.000944813
0.00094983
0.000923156
0.000889949
0.000891115
0.000848623
0.000846797
0.000868372
0.000847479
0.000837325
0.000839708
0.000812995
0.000793072
0.000774719
0.000788843
0.000782669
0.000780719
0.000811405
0.000869202
0.00083906
0.000895239
0.000846281
0.000813339
0.00080435
0.000802369
0.000793903
0.00085258
0.000934466
0.001030291
0.000982511
0.000960301
0.000896829
0.000963911
0.000970921
0.001068433
0.001036602
0.001036023
0.000961086
0.000957625
0.000961178
0.000963828
0.00092614
0.000917844
0.0009101
0.000871361
0.000874317
0.000881057
0.000839913
0.000838209
0.00084401
0.000826412
0.000824171
0.00081648
0.00082203
0.000848515
0.000844994
0.000846955
0.000844031
0.000830751
0.000821288
0.000815036
0.000796559
0.000795463
0.00080362
0.000801141
0.000801077
0.000791427
0.000778307
0.000752338
0.000757547
0.000753557
0.000741862
0.000713226
0.000692674
0.000670241
0.000659792
0.000661284
0.000645874
0.000642893
0.000610009
0.000585847
0.000569217
0.00055329
0.000596306
0.000568195
0.0005642
0.000589143
0.000582004
0.00055489
0.000529849
0.000508104
0.000487394
0.000486471
0.000467502
0.000436399
0.000403828
0.000424178
0.000444943
0.000474764
0.000452985
0.000436706
0.000455118
0.000429142
0.0004078
0.000397234
0.00039129
0.000391725
0.000365418
0.000343161
0.000371165
0.000353979
0.000353769
0.000339866
0.000331286
0.000372774
0.000365106
0.000400885
0.000407014
0.000395554
0.000375375
0.000388173
0.00037855
0.000359864
0.00036871
0.000364858
0.000365201
0.000381808
0.000385438
0.000402356
0.000385628
0.000386913
0.000390387
0.000400003
0.000406471
0.000395291
0.000387436
0.000380942
0.000380334
0.000381809
0.00039663
0.000387607
0.000395935
0.000421592
0.000428782
0.000412684
0.000422919
0.000447898
0.000501691
0.000515746
0.000445581
0.000429572
0.000435844
0.000347537
0.000371155
0.00035226
0.000361974
0.000359836
0.000385919
0.000392129
0.000370718
0.000356483
0.000367636
0.000364122
0.000347968
0.000365552
0.000367164
0.000355321
0.000346779
0.000302869
0.00030722
0.000291378
0.00028959
0.000296073
0.000290252
0.000271768
0.000255255
0.000243238
0.000228168
0.000237844
0.000225973
0.000231678
0.000240416
0.000237748
0.000243237
0.000246613
0.000241682
0.000238594
0.000229228
0.000226844
0.000227922
0.000227557
0.000225242
0.00021514
0.000215949
0.000209869
0.000201991
0.000215333
0.000215904
0.000231496
0.000226136
0.000216136
0.000215606
0.000231613
0.000232998
0.000238597
0.00023873
0.000241064
0.000258114
0.000309942
0.000271231
0.000271832
0.000272289
0.000245877
0.000256608
0.000259196
0.000276803
0.000277523
0.00026474
0.000273066
0.000254615
0.000256706
0.000237611
0.000238932
0.000240148
0.000229724
0.00022755
0.000227061
0.000231477
0.000236635
0.000231334
0.00022882
0.000225376
0.000217535
0.000209513
0.000210318
0.000207006
0.000183853
0.000177301
0.000172126
0.000175519
0.000173786
0.000178724
0.000179462
0.000175452
0.00016711
0.0001663
0.000167085
0.000169627
0.000181197
0.000174401
0.000169833
0.00017338
0.000174434
0.000162852
0.000163351
0.000155095
0.000148144
0.000142248
0.000139637
0.000135373
0.000135456
0.000143715
0.000140473
0.00013407
0.000139923
0.0001522
0.000157803
0.000170727
0.000153429
0.000151543
0.000137382
0.000127487
0.000130041
0.000128585
0.000124472
0.000121386
0.000123524
0.000121496
0.000124959
0.00012193
0.000114106
0.00010722
0.000102679
0.000100926
0.000101871
0.000100842
9.20848E-05
9.17851E-05
8.94383E-05
8.60819E-05
8.54989E-05
7.29448E-05
5.93189E-05
6.22776E-05
6.70538E-05
6.65028E-05
5.98814E-05
5.82137E-05
6.09489E-05
6.04921E-05
5.68119E-05
5.16982E-05
5.23927E-05
5.27412E-05
5.67912E-05
6.07728E-05
6.4263E-05
7.2165E-05
6.87346E-05
7.15541E-05
7.18544E-05
6.35112E-05
6.50268E-05
6.9306E-05
6.93103E-05
7.91778E-05
7.21493E-05
7.32214E-05
6.67463E-05
6.57851E-05
6.41059E-05
5.7374E-05
5.70548E-05
6.06885E-05
6.59191E-05
6.85147E-05
6.67855E-05
7.45946E-05
7.15277E-05
6.96369E-05
7.26111E-05
7.23599E-05
8.70284E-05
8.93767E-05
8.71467E-05
8.61519E-05
7.75242E-05
8.62062E-05
9.14796E-05
9.20099E-05
8.80328E-05
8.88147E-05
8.95143E-05
8.74072E-05
8.48443E-05
8.85238E-05
9.89482E-05
9.78368E-05
0.000109045
0.000113241
0.000108993
0.000120817
0.000143776
0.000128966
0.000131211
0.000120984
0.000114456
0.000115984
0.000123002
0.000112025
0.000116302
0.000105323
9.83632E-05
9.77145E-05
8.99871E-05
9.47706E-05
8.90845E-05
8.76908E-05
9.35419E-05
9.995E-05
9.7077E-05
0.000101905
0.000103469
9.64627E-05
9.32349E-05
9.61733E-05
9.13159E-05
9.02006E-05
8.70345E-05
8.68614E-05
8.64058E-05
9.27652E-05
0.000100345
0.000106439
0.000107094
0.00011279
0.000104399
0.000108635
0.000108757
0.000120922
0.000120469
0.000119928
0.000126312
0.0001216
0.000115866
0.00011219
0.000111991
0.000114568
0.000112617
0.000115365
0.000117705
0.000121812
0.000127664
0.000125715
0.000139554
0.000145127
0.000143399
0.000146108
0.000141167
0.000134118
0.000145904
0.000146811
0.000150686
0.000144695
0.000142379
0.000147695
0.000146311
0.000143507
0.000126755
0.000126647
0.000125215
0.000120061
0.00012409
0.000126549
0.000122498
0.000120565
0.000113048
0.000112415
0.000113605
0.000111971
0.000103119
0.000113049
0.000107741
0.000111271
0.000106969
0.000106167
0.000108219
0.000109661
0.000108273
0.000102629
0.000103085
0.000101439
0.000103575
0.000106689
0.000108286
0.000107237
0.000110571
0.000118462
0.000117579
0.000114627
0.000114721
0.000117504
0.000119491
0.000123543
0.000121198
0.000121254
0.000117464
0.000118779
0.000124351
0.000132313
0.000131798
0.000133687
0.000135946
0.000135718
0.000140135
0.000133822
0.000135016
0.000133437
0.0001326
0.000130831
0.000129529
0.000133077
0.000130997
0.000130651
0.000130238
0.000131149
0.000132767
0.000147362
0.000144782
0.000151921
0.000157483
0.000149805
0.000154881
0.000152668
0.000153863
0.000148482
0.000147712
0.000147568
0.000148594
0.000164374
0.000162272
0.00016199
0.000160021
0.000164105
0.000162413
0.000169393
0.000160816
0.000156152
0.000156597
0.00015119
0.000153149
0.000151571
0.000150622
0.000149846
0.000145838
0.000147626
0.000148329
0.000157979
0.000156379
0.000160544
0.000160307
0.000159334
0.000157242
0.000148329
0.000136593
0.000135671
0.000133925
0.000135978
0.000134784
0.000134798
0.000129683
0.000118705
0.000122229
0.000125761
0.000122474
0.000122068
0.000121677
0.000122242
0.000128527
0.000131149
0.00013215
0.00013451
0.00014219
0.000141473
0.000143848
0.00014808
0.000158584
0.000152248
0.000161689
0.000158838
0.000158161
0.000158791
0.000161298
0.000158516
0.00015786
0.000151961
0.000155672
0.000153703
0.000158516
0.000154113
0.000156821
0.000153025
0.00014881
0.000147859
0.000149092
0.000145251
0.000140919
0.000141901
0.000143303
0.000142094
0.000139019
0.0001375
0.00013774
0.000135839
0.000147214
0.000153159
0.00015463
0.000160617
0.000158708
0.000157985
0.000158198
0.000157436
0.000153438
0.000153546
0.00015283
0.000153441
0.000159205
0.000156954
0.000156286
0.000153382
0.000148479
0.000148766
0.000149017
0.000151621
0.000155124
0.000153965
0.000149773
0.000150509
0.00015147
0.000150931
0.000151754
0.00015253
0.000153785
0.000152052
0.000151001
0.000151784
0.000151447
0.000150326
0.000150543
0.000151848
0.00015984
0.000159373
0.000159084
0.000158959
0.000151595
0.000151605
0.000152802
0.000154399
0.000154669
0.000154102
0.000154265
0.000154151
0.000154423
0.000153945
0.000154409
0.000154446
0.000154312
0.000154169
0.000157912
0.000157871
0.000158288
0.000156794
0.000156533
0.000157202
0.000156835
0.000155771
0.000154775
0.000153136
0.000154949
0.000156602
0.000156025
0.000155975
0.000156955
0.000157245
0.000174266
0.000177053
0.000179355
0.00018004
0.000177824
0.000205276
0.000224625
0.000217289
0.000229046
0.000230038
0.000257681
0.000249378
0.000264611
0.000261731
0.000234884
0.000233708
0.000248925
0.000237266
0.000241553
0.000256797
0.000252723
0.000266383
0.000284002
0.000292403
0.000287678
0.000276684
0.000285498
0.000292006
0.000286784
0.00030178
0.000308405
0.000308951
0.000307424
0.000282019
0.000270558
0.000266955
0.000241871
0.000256638
0.000249117
0.000250064
0.000245182
0.000262089
0.000259249
0.00027361
0.000254847
0.000261752
0.000258668
