# Supplementary material for: Using algorithmic trading to analyze short term profitability of Bitcoin
Source: PeerJ Comput Sci. 2021 Feb 3;7:e337. doi: 10.7717/peerj-cs.337 (PMC7959592; doi:10.7717/peerj-cs.337)
Supplement: Supplemental Information 1 [file peerj-cs-07-337-s001.zip › Supplementary Data/Data/USD-Euro.txt]

0.748839299
0.751653638
0.760340633
0.769171602
0.774053719
0.772558714
0.770534751
0.7612088
0.748839299
0.747551768
0.752219046
0.747328301
0.742445616
0.741949844
0.734322221
0.732976618
0.73046019
0.730033582
0.728491295
0.734591934
0.730673681
0.72285673
0.724375226
0.733568075
0.736051818
0.73594348
0.733460466
0.728279077
0.735564546
0.73806185
0.741509714
0.741289844
0.737028302
0.735186002
0.73008688
0.731154493
0.732386114
0.72743144
0.724427702
0.727219839
0.724532676
0.725900116
0.721292556
0.716024631
0.715051841
0.715665927
0.719217491
0.719010641
0.724952878
0.718907261
0.714796283
0.714489854
0.719269222
0.713165026
0.705268355
0.702888873
0.704126179
0.710075978
0.705467372
0.710025561
0.709975151
0.708666997
0.707864373
0.705865744
0.702691308
0.703135986
0.70308655
0.697690644
0.699105145
0.690560044
0.692760651
0.690750846
0.69247282
0.690178756
0.692904656
0.702543206
0.697495989
0.68880011
0.687190764
0.687001924
0.685824018
0.682873532
0.676727347
0.674581759
0.67558438
0.674445269
0.674399784
0.674581759
0.687710611
0.69881202
0.696184907
0.694107031
0.704374164
0.702099277
0.708165144
0.70651406
0.702345835
0.701951425
0.698616739
0.706464147
0.711693118
0.709018718
0.709874352
0.707263597
0.698129014
0.700280112
0.694637399
0.698616739
0.6900835
0.683200109
0.686012211
0.680688857
0.686012211
0.689274883
0.696961249
0.693625581
0.69247282
0.705815923
0.703581228
0.698763189
0.698860857
0.694107031
0.696669918
0.701311452
0.704572677
0.70008401
0.695942654
0.692712663
0.689369916
0.688468158
0.687710611
0.693337031
0.698421567
0.696330339
0.700770848
0.712453691
0.715358752
0.705019741
0.706963591
0.706563979
0.708666997
0.706414241
0.70323488
0.693337031
0.696572862
0.695603784
0.689084895
0.696136443
0.697788012
0.694637399
0.701705143
0.704572677
0.698080279
0.708817692
0.700182047
0.705367849
0.695894224
0.705517144
0.702099277
0.701803635
0.692233144
0.694010688
0.693240901
0.697788012
0.694540908
0.69637883
0.692616706
0.693818081
0.695410292
0.689702738
0.689179876
0.692233144
0.695458655
0.701311452
0.703977473
0.709622481
0.714285714
0.709370788
0.720357297
0.732439757
0.73136839
0.730833881
0.72743144
0.720564923
0.724637681
0.730727073
0.729607471
0.73713696
0.742942051
0.740850496
0.738552437
0.735726898
0.738443361
0.735618655
0.747049156
0.759359101
0.749625187
0.749175907
0.744490768
0.747551768
0.732976618
0.732869183
0.725320955
0.725900116
0.720616848
0.727696114
0.727855011
0.72695551
0.725847427
0.719631549
0.718132855
0.719114051
0.719320961
0.704622322
0.706813684
0.721656924
0.730140187
0.727484359
0.723850887
0.724847782
0.725900116
0.722647781
0.738225306
0.735131956
0.727166958
0.733891091
0.738934457
0.742776499
0.742942051
0.74019245
0.741015191
0.739973361
0.749906262
0.74906367
0.755629439
0.751314801
0.750131273
0.743881574
0.742721331
0.746101619
0.746101619
0.746101619
0.745545366
0.749288176
0.747663551
0.7583801
0.767224183
0.770356675
0.768167153
0.767165324
0.769526741
0.764584448
0.766577233
0.76622481
0.766694779
0.765696784
0.765228038
0.773036487
0.771485882
0.772320049
0.773455024
0.76622481
0.772678102
0.782472613
0.786101722
0.783269366
0.782962731
0.787153652
0.779666303
0.788830165
0.789639924
0.784929356
0.777967948
0.771307366
0.772916989
0.767459708
0.767931193
0.762776506
0.763358779
0.756086496
0.76178868
0.764584448
0.759936165
0.760687662
0.760803408
0.761382671
0.753806724
0.754261578
0.752841978
0.759013283
0.757920267
0.762253221
0.765052406
0.760977095
0.760340633
0.755287009
0.755229968
0.755001888
0.747999102
0.743107676
0.746268657
0.742390497
0.750412727
0.751201923
0.75740362
0.756544107
0.762485703
0.760456274
0.753522719
0.762543846
0.760167237
0.764292265
0.767518612
0.764350684
0.759013283
0.755229968
0.756143667
0.756887678
0.757690559
0.753409177
0.748615062
0.750863493
0.750919877
0.751766652
0.74940048
0.750581701
0.755629439
0.76091919
0.765462339
0.763591936
0.763242253
0.764467548
0.762776506
0.7583801
0.764701384
0.761092929
0.761904762
0.762137032
0.761266748
0.756200847
0.760167237
0.757920267
0.756258035
0.757059581
0.75443229
0.755229968
0.755344059
0.760051684
0.760340633
0.764350684
0.766048721
0.769053295
0.773215805
0.773036487
0.77417357
0.779666303
0.785484251
0.786410821
0.787773751
0.782288978
0.780396441
0.788394828
0.794533609
0.797702616
0.798913478
0.797321001
0.80012802
0.808407437
0.809126952
0.804181745
0.80012802
0.802954874
0.79541839
0.796051584
0.798913478
0.801603206
0.799168864
0.796431985
0.791702953
0.791264441
0.795165394
0.78814628
0.787153652
0.797193878
0.795544948
0.799680128
0.800640512
0.801924619
0.803858521
0.789889415
0.794533609
0.793210121
0.798530704
0.806907125
0.813802083
0.811754201
0.816193275
0.817060217
0.819806526
0.816193275
0.814796708
0.813404913
0.814067079
0.814332248
0.822571358
0.825423029
0.829187396
0.822436056
0.814133355
0.811754201
0.815660685
0.812743823
0.817929004
0.821018062
0.807297974
0.806386582
0.806386582
0.808734331
0.812611734
0.81366965
0.810898476
0.811556565
0.813735861
0.809388911
0.810766986
0.810110175
0.801796023
0.798212005
0.795924865
0.799168864
0.8
0.79586152
0.798148296
0.799616184
0.795102171
0.794028903
0.795734861
0.79358781
0.791702953
0.780274657
0.783760483
0.777907429
0.775193798
0.769882208
0.76178868
0.762369444
0.766400981
0.766400981
0.771069473
0.770416025
0.773335396
0.775193798
0.77688005
0.774353415
0.777725929
0.775855381
0.773993808
0.774833411
0.768167153
0.767224183
0.771010023
0.776096236
0.776699029
0.773574689
0.772200772
0.772200772
0.766048721
0.762253221
0.765345171
0.767931193
0.765696784
0.770060065
0.770772314
0.773156023
0.772678102
0.774953503
0.77166448
0.771604938
0.772678102
0.778998208
0.781433148
0.780396441
0.783024039
0.784498313
0.786843969
0.786782061
0.787153652
0.785175879
0.782472613
0.784682988
0.780457348
0.78015291
0.779483982
0.77621672
0.770653514
0.770831727
0.772499034
0.772021925
0.770534751
0.770060065
0.766048721
0.763708569
0.765228038
0.771128933
0.773574689
0.77273781
0.768875903
0.764876855
0.764642912
0.759705234
0.759589821
0.755857899
0.75597218
0.755058895
0.758265089
0.7583801
0.758552681
0.756200847
0.755515261
0.756658596
0.757805396
0.757288906
0.7583801
0.766400981
0.765169485
0.762369444
0.764350684
0.765462339
0.753522719
0.74940048
0.747216618
0.751653638
0.752445448
0.747551768
0.750807118
0.751089079
0.750694392
0.750863493
0.747607656
0.742831674
0.743162901
0.741125028
0.737028302
0.736431254
0.73313783
0.739973361
0.736160188
0.739480884
0.74649149
0.74822297
0.745879018
0.743273376
0.743328626
0.748446973
0.748334955
0.748951468
0.746937556
0.75295535
0.758207597
0.758150114
0.765579544
0.765579544
0.761092929
0.765931373
0.767931193
0.767695378
0.76622481
0.771188401
0.763009309
0.768875903
0.766577233
0.767224183
0.771545405
0.768935025
0.764759865
0.771843161
0.77621672
0.773215805
0.775314002
0.769941484
0.778089013
0.777544514
0.782472613
0.780274657
0.780031201
0.778270683
0.780031201
0.77814956
0.773036487
0.769822941
0.768698593
0.764409112
0.765110941
0.763184004
0.762660159
0.767106474
0.758840492
0.767459708
0.766166105
0.766166105
0.7652866
0.769289945
0.768285187
0.768462307
0.767577525
0.763358779
0.759474444
0.758725341
0.765462339
0.762485703
0.764759865
0.764584448
0.760340633
0.766694779
0.769645194
0.770653514
0.773993808
0.77597579
0.776276976
0.77887686
0.77621672
0.774833411
0.777725929
0.773036487
0.773275595
0.773275595
0.77784692
0.77273781
0.766283525
0.769289945
0.764759865
0.764467548
0.763708569
0.754887899
0.756258035
0.754318473
0.75103267
0.749793807
0.747663551
0.749232037
0.747999102
0.746602957
0.752162467
0.756429652
0.762020879
0.762253221
0.764233856
0.768521365
0.767047634
0.768639508
0.765462339
0.770475383
0.768698593
0.774413382
0.779301746
0.777000777
0.782411392
0.770653514
0.763591936
0.765228038
0.765579544
0.759762954
0.761904762
0.762776506
0.76091919
0.7583801
0.756200847
0.75751837
0.753182195
0.753068755
0.754034082
0.75397723
0.751766652
0.757174226
0.752841978
0.754261578
0.751540658
0.749793807
0.747272456
0.749456644
0.751879699
0.754034082
0.754375377
0.749175907
0.750243829
0.749906262
0.745323098
0.748671109
0.748727164
0.747272456
0.747999102
0.746658702
0.749625187
0.755229968
0.756315232
0.758035173
0.759301443
0.757059581
0.762195122
0.758725341
0.75443229
0.753693096
0.751201923
0.751936236
0.752219046
0.749962502
0.748559024
0.739535572
0.7390983
0.739426205
0.741125028
0.742170105
0.739316871
0.741344799
0.739535572
0.739316871
0.739316871
0.736431254
0.734322221
0.737571913
0.736268591
0.736756797
0.739426205
0.73964497
0.738443361
0.737408746
0.739480884
0.738825268
0.731207956
0.730727073
0.730833881
0.725636746
0.725847427
0.724637681
0.724375226
0.725478816
0.727484359
0.728013978
0.736160188
0.741454734
0.739863865
0.742170105
0.740082889
0.745156483
0.747887219
0.745879018
0.744269128
0.741454734
0.742997251
0.741015191
0.740466494
0.738606987
0.744102984
0.741729714
0.737571913
0.739863865
0.736811082
0.736431254
0.735023888
0.735835173
0.738443361
0.735835173
0.735618655
0.731635938
0.729607471
0.727855011
0.726691374
0.725373567
0.727008361
0.727643164
0.726691374
0.726321906
0.730727073
0.731903681
0.731421884
0.730140187
0.730780474
0.730994152
0.730406837
0.727696114
0.724375226
0.727484359
0.727061219
0.731421884
0.73594348
0.733783387
0.734430082
0.73664825
0.734807848
0.731528895
0.731421884
0.731047591
0.735023888
0.734214391
0.738497895
0.737898465
0.737408746
0.738116327
0.730193501
0.731101038
0.731421884
0.731582413
0.731903681
0.737680732
0.741454734
0.739371534
0.739699682
0.738934457
0.735835173
0.733406674
0.732761779
0.733191583
0.735618655
0.730940721
0.730300153
0.729501021
0.726849833
0.728173014
0.728969237
0.727802038
0.728066982
0.727484359
0.73056692
0.729447808
0.724480185
0.728066982
0.727590221
0.728173014
0.721448669
0.720564923
0.720616848
0.721552782
0.719217491
0.721032519
0.718700589
0.718287602
0.717669011
0.722908986
0.725742071
0.724952878
0.722595563
0.72322268
0.725531452
0.727802038
0.727114084
0.726163677
0.724952878
0.726374664
0.728862974
0.729767204
0.727749072
0.724847782
0.721761097
0.720046083
0.720201656
0.723536647
0.723903287
0.723798494
0.723850887
0.723850887
0.725058005
0.724375226
0.72374611
0.722961249
0.722908986
0.722021661
0.724008109
0.721084511
0.720980534
0.720980534
0.720668781
0.717978173
0.71880391
0.722491149
0.726744186
0.726902668
0.729713952
0.729128691
0.729341405
0.730193501
0.729447808
0.729767204
0.730620297
0.732278852
0.733460466
0.732815477
0.733460466
0.735781032
0.735186002
0.733621891
0.735456351
0.733783387
0.735348187
0.732064422
0.732976618
0.735618655
0.738116327
0.738934457
0.73784402
0.738443361
0.73664825
0.738225306
0.735510444
0.734807848
0.735348187
0.735023888
0.735023888
0.733675715
0.734699875
0.732654407
0.730353491
0.731047591
0.732064422
0.734699875
0.735510444
0.735023888
0.734591934
0.732869183
0.734753857
0.734807848
0.734214391
0.736811082
0.739371534
0.739262216
0.739371534
0.739480884
0.74261102
0.742666172
0.742721331
0.744490768
0.743992262
0.745712155
0.746435769
0.746881769
0.744601638
0.745045448
0.747607656
0.747272456
0.748334955
0.745656551
0.747049156
0.747999102
0.74822297
0.74822297
0.746324353
0.748334955
0.750750751
0.754147813
0.75289866
0.75511591
0.758035173
0.759359101
0.757977715
0.758552681
0.761440646
0.761730652
0.761440646
0.760398449
0.772499034
0.772200772
0.775374118
0.772916989
0.77417357
0.773634535
0.771307366
0.772678102
0.771604938
0.777242344
0.77381413
0.779483982
0.778210117
0.778391842
0.782472613
0.784313725
0.788332676
0.788332676
0.791640279
0.792141952
0.78939059
0.798913478
0.790263948
0.789265983
0.785299199
0.787959972
0.791891036
0.784129224
0.789951813
0.778998208
0.78070107
0.783514848
0.78131104
0.78647267
0.79057633
0.790701352
0.789265983
0.787525595
0.785299199
0.791640279
0.792832792
0.798403194
0.801089482
0.797066794
0.800897005
0.808080808
0.802954874
0.805088157
0.801603206
0.803923145
0.801474713
0.798530704
0.803212851
0.797638989
0.796558866
0.797448166
0.807102502
0.803664711
0.801603206
0.799616184
0.80211759
0.803083842
0.801924619
0.80755875
0.812281699
0.807819695
0.814000814
0.811886011
0.808080808
0.803341902
0.805736846
0.802439416
0.804052424
0.799296619
0.810175808
0.81393456
0.817795224
0.817594637
0.821557673
0.8200082
0.818196694
0.821287779
0.822909809
0.822571358
0.826582906
0.826173166
0.833125052
0.837942014
0.841113634
0.844665935
0.847960655
0.844523267
0.845022816
0.849473327
0.848248367
0.859771301
0.864304235
0.861623298
0.865725911
0.861326443
0.879816998
0.892219843
0.889758875
0.878657411
0.885896527
0.883392226
0.885896527
0.881678716
0.871004268
0.881290209
0.871307833
0.883782589
0.883080184
0.883314195
0.882301041
0.876962203
0.878348704
0.880824452
0.876270592
0.877423883
0.879816998
0.878657411
0.88245676
0.881756459
0.880126738
0.89301661
0.893255918
0.894054537
0.894774517
0.902608539
0.906536125
0.922168941
0.921489126
0.93475416
0.948136911
0.94029149
0.952834683
0.946252839
0.943574259
0.920217171
0.938086304
0.924043615
0.913492281
0.915248032
0.911410864
0.91877986
0.918442322
0.923020122
0.931879601
0.929022668
0.91877986
0.910912735
0.915415599
0.924556213
0.92755774
0.938174313
0.943040362
0.946252839
0.938614605
0.935803856
0.929195317
0.925326177
0.931358853
0.931445604
0.932314003
0.923616884
0.919624793
0.918442322
0.910663874
0.898311175
0.890868597
0.892697733
0.897182846
0.893974611
0.880824452
0.887547706
0.892538379
0.896458987
0.891742465
0.88051422
0.876424189
0.87320992
0.883782589
0.89694143
0.901469395
0.899847026
0.907605736
0.910912735
0.919709372
0.917010546
0.913325418
0.910083728
0.915080527
0.896458987
0.88691796
0.889758875
0.899847026
0.885582713
0.886210564
0.882924245
0.888257239
0.887390185
0.886210564
0.889046942
0.882067566
0.88028169
0.880824452
0.881756459
0.895255148
0.892299456
0.892538379
0.895575855
0.88999644
0.897827258
0.9046499
0.902201371
0.899766061
0.90440445
0.908100254
0.902771509
0.905961225
0.895736295
0.908760451
0.908100254
0.913325418
0.91954023
0.923446302
0.923616884
0.914327512
0.914578379
0.910498042
0.910415149
0.901388138
0.90424089
0.910249408
0.914662032
0.910083728
0.913158616
0.918948723
0.916926462
0.915331808
0.911743253
0.907523369
0.905797101
0.896298288
0.89694143
0.900333123
0.902445628
0.907358679
0.899361453
0.889521437
0.878040214
0.860585198
0.868281671
0.883782589
0.889284126
0.894534395
0.891742465
0.883470271
0.890709896
0.89895721
0.897102359
0.895415473
0.892857143
0.892299456
0.886524823
0.881834215
0.883314195
0.887547706
0.885739593
0.874355163
0.884564352
0.893734918
0.899280576
0.893894699
0.89047195
0.893255918
0.889205051
0.888967908
0.894694462
0.893255918
0.89198109
0.894054537
0.887232721
0.890075656
0.886603422
0.880436697
0.880669309
0.878811846
0.87161161
0.878503031
0.881290209
0.882846296
0.881445571
0.881911985
0.900333123
0.907605736
0.904486252
0.905141202
0.915750916
0.911078717
0.908595312
0.907852928
0.911743253
0.920556016
0.91877986
0.93101201
0.930059524
0.932487878
0.930752048
0.924470741
0.927729845
0.935803856
0.93949643
0.938174313
0.931619154
0.939319932
0.940203084
0.939761301
0.940999341
0.942507069
0.944019636
0.946611132
0.940645283
0.942063118
0.913993236
0.91861106
0.922934933
0.917936479
0.907029478
0.913993236
0.91000091
0.909752547
0.915080527
0.916338312
0.923787529
0.920132499
0.916170408
0.912825194
0.916674306
0.911410864
0.910995718
0.911743253
0.916002565
0.914745701
0.920725532
0.920810313
0.923275782
0.930405657
0.92755774
0.914411119
0.914745701
0.920810313
0.921064751
0.91937115
0.920386562
0.916002565
0.918105031
0.916674306
0.918189331
0.919624793
0.926183199
0.92174394
0.919878576
0.918020747
0.914160344
0.922764603
0.918442322
0.915834783
0.900576369
0.892219843
0.896137647
0.89301661
0.885504295
0.885739593
0.883080184
0.888099467
0.896458987
0.897343862
0.898634076
0.900333123
0.898149811
0.906700517
0.907441016
0.908017797
0.907194049
0.914578379
0.919709372
0.920217171
0.920132499
0.912658574
0.908760451
0.907935355
0.908182726
0.909173561
0.894694462
0.896619744
0.900414191
0.900171032
0.890868597
0.883470271
0.887311446
0.889600569
0.891503967
0.894134478
0.89493467
0.895575855
0.893176134
0.885661146
0.881989769
0.878734622
0.878194432
0.877808989
0.878425861
0.877269936
0.878966336
0.877116042
0.87657784
0.878271562
0.886996629
0.887468939
0.886289108
0.883860704
0.880436697
0.885190759
0.885896527
0.890154887
0.887626487
0.885034074
0.883314195
0.880824452
0.872905028
0.867152272
0.86979212
0.870549317
0.876808417
0.876808417
0.878503031
0.879352796
0.875120329
0.878966336
0.884329678
0.883392226
0.883860704
0.891503967
0.892618049
0.890947969
0.89134504
0.897585495
0.896458987
0.893335716
0.89968511
0.897182846
0.898311175
0.893814802
0.896780558
0.879739597
0.880669309
0.880436697
0.877654906
0.883704489
0.888809884
0.885582713
0.892219843
0.888178346
0.890789239
0.886760663
0.883860704
0.889521437
0.885190759
0.878117316
0.899523253
0.906947216
0.903668896
0.898876404
0.900495272
0.897988506
0.89637863
0.902853016
0.90098207
0.903913947
0.904568069
0.904322662
0.90424089
0.901713255
0.899280576
0.906125408
0.903016074
0.907276356
0.907852928
0.907029478
0.911078717
0.909587047
0.91016656
0.904322662
0.902853016
0.89493467
0.895896793
0.890709896
0.89694143
0.898472597
0.902119982
0.901469395
0.899361453
0.894694462
0.897907875
0.895977063
0.894134478
0.886682036
0.885896527
0.880746873
0.882924245
0.883470271
0.884486114
0.887862914
0.886289108
0.89301661
0.893734918
0.897424392
0.89621796
0.89301661
0.89637863
0.897102359
0.888415068
0.889758875
0.888020602
0.890234132
0.890154887
0.891265597
0.888888889
0.889363216
0.896458987
0.89493467
0.896458987
0.893734918
0.892299456
0.890789239
0.888572952
0.891662951
0.891583452
0.891027355
0.889600569
0.89198109
0.892538379
0.892458724
0.896780558
0.892777431
0.897827258
0.9046499
0.908430233
0.90440445
0.911493939
0.909173561
0.910746812
0.91124476
0.914913083
0.91877986
0.918864284
0.918442322
0.916674306
0.917683766
0.91016656
0.910663874
0.904486252
0.901144453
0.900495272
0.897827258
0.905797101
0.906947216
0.916590284
0.918020747
0.921149595
0.931358853
0.932748811
0.935453695
0.941087898
0.944465433
0.940733772
0.941087898
0.947059381
0.947508054
0.944554642
0.942063118
0.938967136
0.944465433
0.937910336
0.93694369
0.929022668
0.932922847
0.929973031
0.942063118
0.946790381
0.94029149
0.940999341
0.949126803
0.960245823
0.956846235
0.961353586
0.962741889
0.959232614
0.958129731
0.956388676
0.956388676
0.956297217
0.960430273
0.953107129
0.950931913
0.956114351
0.960984048
0.953470633
0.94277364
0.949397133
0.945715907
0.947508054
0.945000945
0.942240648
0.93949643
0.943129303
0.933358223
0.940645283
0.937734434
0.934317481
0.928936368
0.931879601
0.930405657
0.936154278
0.934666791
0.935016363
0.926097425
0.928591327
0.929540807
0.927299703
0.930232558
0.936241925
0.93475416
0.938438438
0.939761301
0.943574259
0.945447669
0.943307235
0.936855912
0.942151875
0.942151875
0.949036728
0.947328534
0.945090256
0.946700748
0.944465433
0.945447669
0.948047023
0.951746455
0.941353667
0.945090256
0.946431952
0.948676596
0.945447669
0.937031484
0.938614605
0.943040362
0.931532371
0.928850084
0.931272118
0.931185399
0.924983813
0.926183199
0.9273857
0.926011668
0.920386562
0.924812725
0.928763815
0.93676815
0.938790837
0.937119295
0.936855912
0.937822376
0.93949643
0.944287063
0.943752359
0.943218261
0.937558597
0.942151875
0.942329438
0.939584704
0.931619154
0.933619643
0.933096949
0.932140194
0.920132499
0.915248032
0.917178758
0.919709372
0.917683766
0.917515368
0.914913083
0.918695452
0.910415149
0.909256228
0.915415599
0.919624793
0.920132499
0.920725532
0.914829384
0.911161731
0.902364194
0.896137647
0.90065748
0.892299456
0.889838049
0.894214433
0.89134504
0.89198109
0.894214433
0.895656068
0.894054537
0.88944232
0.891821992
0.886367665
0.888494003
0.886682036
0.888336146
0.891742465
0.893176134
0.892618049
0.891583452
0.891424496
0.897263347
0.89301661
0.897021887
0.898069151
0.895415473
0.896619744
0.893335716
0.894294402
0.881911985
0.878889084
0.874049471
0.875196919
0.879971841
0.881445571
0.880824452
0.875426771
0.877116042
0.877192982
0.872067672
0.876270592
0.877269936
0.871915599
0.871156024
0.865426222
0.868357068
0.859771301
0.85741233
0.858958942
0.858221765
0.852224305
0.856384345
0.850918993
0.844451951
0.847314015
0.843454791
0.842459983
0.849473327
0.847744998
0.85106383
0.85041245
0.849473327
0.845952119
0.848896435
0.852151683
0.849617672
0.852951211
0.850195545
0.846310088
0.850195545
0.846955196
0.847529452
0.838504109
0.834794223
0.835282325
0.841538332
0.839630563
0.84324142
0.840618695
0.839348665
0.839137367
0.831739167
0.830909846
0.836610056
0.835631319
0.84132593
0.83899656
0.837310558
0.83654007
0.833750208
0.840830741
0.8374508
0.83654007
0.844024308
0.847960655
0.851498638
0.84846428
0.84645336
0.852369587
0.851498638
0.850340136
0.853898045
0.852224305
0.851716208
0.847026935
0.84324142
0.845308538
0.845809016
0.847673137
0.84990651
0.848392297
0.843739453
0.848536275
0.851136267
0.850267834
0.846525015
0.858369099
0.861326443
0.858295425
0.858663919
0.860659265
0.857780065
0.861400637
0.861326443
0.863110651
0.862440707
0.858958942
0.857265324
0.857118368
0.847601288
0.848032564
0.849617672
0.847816872
0.852369587
0.85193389
0.845880562
0.843810649
0.838222967
0.840477391
0.844523267
0.844095552
0.840053763
0.840972164
0.842743974
0.845594453
0.847744998
0.849401172
0.850051003
0.849762067
0.851643672
0.845594453
0.849040584
0.850774205
0.848752334
0.844594595
0.842389015
0.842247115
0.84324142
0.842530963
0.84324142
0.841184388
0.837310558
0.833472245
0.832639467
0.829256157
0.832362244
0.82863772
0.831255195
0.835631319
0.837731423
0.837030217
0.831117021
0.820546484
0.815461143
0.81559416
0.820613819
0.817060217
0.818196694
0.815527646
0.813074234
0.805931657
0.806711843
0.805088157
0.80755875
0.806321561
0.805088157
0.799360512
0.802439416
0.808538163
0.80795023
0.815394651
0.816526496
0.81732734
0.81353726
0.809585492
0.803212851
0.799616184
0.806061583
0.805931657
0.810504134
0.814067079
0.810964236
0.813471081
0.811820101
0.817527796
0.820075447
0.81512879
0.811886011
0.810635538
0.806191551
0.805607025
0.812215724
0.812545706
0.810766986
0.807102502
0.808603542
0.812677773
0.813735861
0.810701257
0.81685999
0.810504134
0.812875955
0.809519955
0.803664711
0.806256551
0.812479688
0.812875955
0.811490708
0.812875955
0.814995925
0.814464897
0.816993464
0.814133355
0.811622433
0.809323406
0.808603542
0.811227387
0.810964236
0.807754443
0.808407437
0.808211428
0.809978941
0.813802083
0.819067901
0.817527796
0.822300798
0.826241428
0.824402308
0.827883103
0.833819728
0.836750063
0.834167501
0.836120401
0.838785439
0.842886042
0.843881857
0.839278221
0.837240455
0.838433806
0.844737287
0.846955196
0.847816872
0.849040584
0.848104486
0.848968503
0.854920065
0.853242321
0.858221765
0.860363073
0.866551127
0.85741233
0.855285665
0.857559386
0.854773912
0.85338795
0.849401172
0.847529452
0.849762067
0.848608282
0.851426139
0.848104486
0.864378944
0.861400637
0.860363073
0.86281277
0.864154857
0.861846074
0.85785365
0.854408749
0.858590195
0.865501125
0.864378944
0.855798032
0.859032729
0.85785365
0.857927248
0.855358823
0.851281178
0.850991405
0.851498638
0.85660442
0.856751199
0.855798032
0.853970965
0.857559386
0.859180342
0.858885167
0.853242321
0.855285665
0.855724799
0.8526603
0.858885167
0.857780065
0.854262771
0.855358823
0.857632933
0.863259669
0.8645284
0.865501125
0.862143288
0.861252261
0.867528412
0.876347384
0.876501008
0.881523272
0.881445571
0.878966336
0.87420229
0.871004268
0.864229539
0.862291972
0.866626224
0.860363073
0.856311012
0.855066268
0.854116843
0.856824608
0.861994656
0.860289057
0.863408738
0.859919168
0.860437102
0.865576041
0.862515094
0.861549065
0.860141063
0.855431993
0.859845228
0.855944535
0.857118368
0.856677803
0.849112677
0.85106383
0.851208716
0.849473327
0.851788756
0.859032729
0.861400637
0.863707031
0.865950814
0.871231922
0.868432479
0.867754252
0.870170553
0.870322019
0.868055556
0.862515094
0.864827467
0.863632438
0.863930886
0.86948961
0.873133677
0.868432479
0.872219799
0.871763578
0.877808989
0.879043601
0.876962203
0.879275477
0.881523272
0.884016973
0.876501008
0.878194432
0.876654686
0.875120329
0.875196919
0.880049283
0.882145378
0.891424496
0.885661146
0.884173298
0.882768362
0.875656743
0.873133677
0.879430129
0.878348704
0.87657784
0.881756459
0.882768362
0.885896527
0.879816998
0.877731941
0.883626403
0.880746873
0.881445571
0.881523272
0.879043601
0.878889084
0.880591758
0.883704489
0.87966221
0.880049283
0.884251481
0.881290209
0.880204207
0.878966336
0.873667657
0.879584836
0.877192982
0.880126738
0.880824452
0.874890639
0.87427872
0.871839582
