# Supplementary material for: Using algorithmic trading to analyze short term profitability of Bitcoin
Source: PeerJ Comput Sci. 2021 Feb 3;7:e337. doi: 10.7717/peerj-cs.337 (PMC7959592; doi:10.7717/peerj-cs.337)
Supplement: Supplemental Information 1 [file peerj-cs-07-337-s001.zip › Supplementary Data/Data/USD-JPY.txt]

81.67
82.06
83.19
83.31
83.14
82.72
83.36
83.09
82.77
82.88
82.68
82.62
82.16
82.95
82.57
82.54
82.26
82.17
82.89
82.14
82.1
81.42
81.5
81.67
82.18
82.3
82.3
82.42
83.35
83.43
83.41
83.72
83.61
83.31
83.19
83.08
82.77
82.45
82.04
81.68
81.88
81.92
81.84
82.38
82.31
82.29
82.82
82.84
82.92
81.86
81.83
80.87
78.15
78.85
80.61
81.23
81.05
80.88
81.02
81.34
81.72
82.51
83.14
83.43
84.06
84.36
84.98
85.45
84.89
84.75
84.45
83.76
83.74
83.67
83.14
82.48
82.77
82.5
81.87
81.88
81.68
81.38
82.26
81.62
81.19
81.24
81.04
80.59
80.32
80.63
80.17
80.97
81.04
81.01
80.79
80.86
81.5
81.73
81.73
81.71
81.97
82.05
82.03
81.14
80.8
80.87
81.36
80.94
80.89
80.27
80.12
80.19
79.87
80.36
80.33
80.2
80.51
80.85
80.58
80.05
80.21
80.25
80.37
80.5
80.43
80.77
81.05
80.75
80.71
80.83
80.79
81.08
80.88
81.27
80.64
80.34
79.46
78.86
79.01
79.14
79.04
79.18
78.82
78.56
78.54
78.31
77.99
77.94
77.83
76.76
77.57
77.3
77.14
79.08
78.47
77.68
77.14
76.82
76.94
76.68
76.82
76.74
76.62
76.64
76.55
76.93
76.66
77.02
77.4
76.67
76.95
76.72
76.76
76.89
76.81
76.93
77.53
77.35
77.56
77.59
77.19
76.95
76.72
76.72
76.8
76.68
76.4
76.63
76.26
76.6
76.44
76.7
76.54
76.73
77.05
76.62
76.83
76.79
76.69
76.73
76.67
76.71
77.1
76.9
77.21
76.84
76.78
76.84
76.88
76.29
76.2
76.12
76.18
75.98
75.82
78.32
78.31
78.15
78.06
78.24
78.08
77.71
77.77
77.66
77.14
77.1
77.09
77.07
76.97
76.9
76.94
76.98
77.28
77.18
77.73
78.09
77.97
77.6
77.77
77.99
77.81
77.75
77.68
77.68
77.61
77.96
77.97
78.12
77.85
77.77
78.02
77.86
78.08
78.17
78.08
78.01
77.88
77.95
77.67
76.89
76.95
76.74
76.72
77.17
76.96
76.88
76.86
76.87
76.79
76.96
76.83
76.82
76.79
77.08
77.02
77
77.68
77.78
77.47
76.69
76.38
76.27
76.2
76.19
76.61
76.57
76.77
77.07
77.66
77.61
77.52
78.41
78.5
78.83
79.56
79.62
79.85
80.27
79.95
81.2
80.47
80.48
81.29
81.09
81.8
81.53
80.64
81.36
81.6
82.48
82.38
82.96
83.83
83.5
83.44
83.38
83.67
83.2
82.53
82.35
83.02
83.07
82.85
82.29
82.87
81.64
82.85
82.44
82.21
81.64
81.64
80.68
81
80.94
80.92
80.41
81.06
81.32
81.63
81.52
81.09
81.4
81.32
81.07
80.27
79.94
80.23
80.14
80.23
79.85
79.91
79.88
79.64
79.92
79.96
79.9
80.19
80.31
79.35
79.03
79.31
79.98
79.47
79.57
79.68
79.47
79.52
79.09
78.36
78.02
78.34
78.77
79.23
79.64
79.49
79.42
79.54
79.41
79.39
78.72
79.12
78.94
79.52
80.27
80.42
79.67
79.5
79.71
79.45
79.81
79.5
79.84
79.84
79.89
79.67
79.58
79.44
79.75
79.3
79.22
78.86
79.07
78.81
78.59
78.49
78.39
78.19
78.17
78.22
78.42
78.18
78.13
78.44
78.23
78.48
78.25
78.61
78.42
78.56
78.28
78.32
78.73
79
79.34
79.56
79.42
79.28
78.58
78.48
78.67
78.75
78.51
78.7
78.62
78.39
78.26
78.42
78.39
78.86
78.27
78.28
77.77
77.85
77.49
78.39
78.7
78.82
78.38
78.25
78.17
77.86
77.8
77.75
77.61
77.92
78
78.16
78.5
78.48
78.67
78.33
78.25
78.19
78.33
78.44
78.64
78.89
78.94
79.28
79.32
79.94
79.86
79.81
80.3
79.65
79.81
79.64
79.77
80.14
80.47
80.29
80.36
80
79.47
79.5
79.5
79.39
80.25
81.16
81.3
81.42
81.67
82.53
82.47
82.42
82.07
82.14
82.07
82.12
82.48
82.25
81.89
82.47
82.41
82.48
82.36
82.52
83.25
83.64
83.48
83.89
84.2
84.41
84.38
84.23
84.94
84.75
85.64
86.1
86.02
86.75
86.69
87.34
87.23
88.15
87.78
87.05
87.88
88.78
89.18
89.47
88.79
88.39
89.88
90.08
89.61
88.71
88.61
90.33
90.92
90.85
90.73
91.08
91.72
92.72
92.38
93.63
93.64
93.63
92.69
94.33
93.47
93.39
92.88
93.52
93.95
93.58
93.56
93.11
93.41
91.81
91.98
92.23
92.56
93.59
93.48
93.29
94.08
94.83
96.03
96.28
96.08
96.11
96.11
95.28
95.22
95.16
96.03
94.89
94.52
94.17
94.44
94.44
94.14
94.22
93.23
93.44
93.06
96.34
97.53
99.36
99.03
99.78
99.68
98.4
96.78
97.54
98.11
98.17
99.52
99.22
99.47
99.48
99.25
98.05
97.77
97.42
97.39
97.97
99.03
99.34
99.02
99
100.61
101.61
101.83
102.36
102.23
102.25
103.21
102.27
102.5
103.16
102.03
101.29
100.94
102.38
101.16
100.73
100.48
99.53
100.03
99.06
96.96
97.55
98.77
96.03
96.03
95.38
94.08
94.51
95.33
96.47
97.28
97.9
97.73
97.81
97.75
98.36
99.14
99.67
100.63
99.92
100.05
101.2
100.97
101.16
99.67
98.96
99.22
99.86
99.09
99.58
100.42
100.65
99.67
99.43
100.25
99.3
98.28
97.95
98.03
97.88
99.55
98.97
98.31
97.75
96.33
96.73
96.22
96.91
98.2
98.14
97.37
97.53
97.56
97.28
97.67
98.73
98.75
98.51
97.03
97.64
98.35
98.17
99.33
99.58
99.76
100.12
99.11
99.58
100.41
99.88
99.55
99.36
99.08
99.12
97.94
99.45
99.31
98.84
98.73
98.44
98.99
98.26
98.23
98
97.36
97.27
97.47
96.71
96.88
97.34
98.16
98.58
98.58
98.17
98.77
97.91
97.73
98.19
98.14
97.38
97.28
97.42
97.68
98.19
98.51
98.36
98.69
98.61
98.5
98.66
98.09
99.08
99.16
99.64
99.25
100.02
100.19
100
100.15
100.03
101.16
101.28
101.68
101.3
102.17
102.32
102.44
102.95
102.52
102.36
101.78
102.91
103.28
102.84
102.44
103.38
103.22
103.03
102.67
104.28
104.25
104.08
104.11
104.36
104.38
104.81
105.17
105.16
105.31
105.25
104.77
104.86
104.22
104.62
104.86
104.83
104.15
103
104.22
104.56
104.36
104.31
104.18
104.32
104.52
103.27
102.3
102.55
102.97
102.3
102.72
102.03
100.99
101.65
101.44
102.11
102.34
102.25
102.64
102.53
102.17
101.8
101.94
102.37
102.33
102.27
102.53
102.5
102.23
102.38
102.13
101.81
101.45
102.21
102.31
103.07
103.28
103.27
103.02
102.77
101.84
101.36
101.77
101.44
102.34
102.4
102.27
102.25
102.27
102.05
102.17
102.81
103.22
103.64
103.88
103.92
103.28
103.11
101.81
101.98
101.53
101.61
101.84
101.93
102.23
102.39
102.42
102.62
102.62
102.54
102.32
102.17
102.5
102.64
102.26
102.34
102.19
102.14
101.69
101.92
101.66
101.86
102.12
102.26
101.89
101.58
101.52
101.51
101.33
101.38
101.73
101.97
101.95
101.99
101.84
101.8
101.78
102.39
102.5
102.75
102.39
102.48
102.53
102.36
102.08
101.72
102.07
101.84
102.14
101.92
101.94
102.08
101.95
101.97
101.88
101.73
101.38
101.33
101.53
101.79
102.19
102.12
101.84
101.58
101.64
101.33
101.38
101.55
101.69
101.68
101.17
101.33
101.4
101.47
101.48
101.81
101.84
101.86
102.13
102.8
102.8
102.63
102.59
102.59
102.11
102.11
102.06
102.19
102.26
102.43
102.44
102.36
102.57
102.91
103.75
103.83
103.94
104.06
104.07
103.86
103.72
104.08
104.36
105.08
104.81
105.27
105.1
106.03
106.19
106.84
107.11
107.33
107.17
107.12
108.39
108.71
109.05
108.84
108.89
109.03
108.75
109.28
109.48
109.66
108.89
108.42
109.77
108.8
108.03
108.08
107.84
107.67
106.86
107.06
105.92
106.33
106.88
106.95
107
107.14
108.27
108.16
107.81
108.16
108.89
109.21
112.33
114.05
113.6
114.64
115.21
114.54
114.86
115.78
115.48
115.75
116.28
116.65
116.87
117.98
118.22
117.81
118.28
117.97
117.73
117.7
118.64
118.39
119.22
119.8
119.78
121.42
120.69
119.69
117.81
118.67
118.8
117.83
116.41
118.66
118.83
119.5
120.06
120.69
120.5
120.1
120.41
120.67
119.48
119.69
119.79
120.5
119.64
118.41
119.25
119.66
118.53
118.35
117.93
117.33
116.17
117.64
117.57
118.81
117.95
118.49
117.78
118.46
117.87
117.55
118.29
117.45
117.59
117.57
117.28
117.53
118.98
118.64
119.43
120.47
119.11
118.75
118.48
119.25
118.79
118.94
119.03
118.81
118.98
118.86
119.42
119.54
120.13
119.73
119.68
120.15
120.84
121.16
121.14
121.45
121.3
121.39
121.33
121.36
120.11
120.8
120.03
119.73
119.75
119.5
119.2
119.14
120.08
120.14
119.77
119.72
118.97
119.53
120.28
120.14
120.59
120.22
120.14
119.39
119.15
119.01
118.92
119.2
119.67
119.92
119.58
118.98
119.04
118.86
119.04
119.36
120.17
120.14
119.85
119.47
119.73
119.81
120.08
119.86
119.16
119.17
119.29
119.99
120.69
121.36
121.04
121.55
121.56
123.11
123.67
123.95
124.14
124.78
124.11
124.25
124.38
125.62
124.48
124.34
122.67
123.42
123.39
123.42
123.36
123.44
122.97
122.67
123.38
123.95
123.85
123.62
123.86
122.54
122.5
123.17
123.06
122.81
122.58
122.55
120.7
121.34
122.75
123.44
123.38
123.78
124.16
124.08
124.27
123.89
123.97
123.92
123.82
123.25
123.56
123.94
124.14
123.94
124.03
124.39
124.9
124.74
124.22
124.63
125.13
124.21
124.42
124.31
124.39
124.41
123.81
123.41
122.03
118.42
118.88
119.92
121.03
121.72
121.22
119.38
120.33
120.08
119
119.28
119.81
120.51
120.61
120.58
120.23
120.44
120.56
120
120
120.55
120.15
120.3
120.08
120.58
119.92
119.73
119.86
119.94
119.91
120.46
120.25
120.02
119.94
120.28
120.03
119.75
118.83
118.89
119.44
119.5
119.84
119.95
120.69
121.47
121.09
120.46
121.09
121.13
120.62
120.75
121.06
121.56
121.75
123.16
123.19
123.14
122.84
122.61
122.64
123.17
123.45
123.64
122.86
122.91
122.84
122.53
122.72
122.62
122.84
123.1
122.87
123.25
122.61
123.17
123.38
122.92
121.44
121.6
120.86
121.03
121.68
122.22
122.56
121.22
121.19
121.08
120.93
120.44
120.42
120.41
120.47
120.52
120.32
120.33
119.44
119.06
118.47
117.68
117.45
117.77
117.64
117.69
118.05
117.06
117.34
117.64
116.94
117.7
118.78
118.3
118.42
118.67
118.83
121.06
120.98
119.97
117.92
116.77
116.9
115.84
115.11
113.34
112.42
113.22
114.58
114.08
114.11
113.25
112.57
112.92
112.11
112.19
113
114
112.69
114.01
113.48
113.69
113.76
113.47
112.61
113.34
113.19
113.81
113.83
113.19
112.59
111.39
111.57
111.94
112.38
112.38
112.91
113.07
113.45
112.69
112.42
112.58
111.67
111.33
110.33
109.8
108.22
108.06
107.94
108.55
109.34
109.4
108.77
108.83
109.2
109.84
109.45
111.79
111.2
111.31
111.47
108.11
106.36
106.42
106.61
107.02
107.25
107.12
108.33
109.27
108.42
109.03
108.61
109.03
109.14
110.19
109.97
110.15
109.23
109.99
110.19
109.77
110.23
111.13
110.71
109.53
108.86
106.53
107.56
107.36
106.98
107.09
106.98
106.25
106.11
106.02
104.25
104.12
103.94
104.75
104.41
106.16
102.23
102
102.76
102.83
103.29
102.53
102.56
101.72
101.33
100.78
100.55
102.81
104.69
104.5
105.34
104.84
106.16
106.12
106.84
105.81
106.08
105.78
104.66
105.4
105.27
102.06
102.39
100.89
101.23
101.22
101.81
102.44
101.89
101.28
101.95
101.31
101.25
100.31
100.27
99.89
100.22
100.33
100.25
100.44
100.53
101.83
101.92
102.97
103.42
103.25
103.99
103.44
102.02
101.73
102.5
102.69
101.86
102.56
102.42
102.09
102.3
101.94
101.71
100.31
100.75
101
100.33
100.44
100.67
101.03
101.34
101.64
102.89
103.5
103.94
102.92
103.61
103.52
104.2
103.69
104.19
103.89
103.86
103.44
103.95
103.83
104.19
104.23
104.47
105.29
104.7
104.82
104.16
103.31
102.98
103.14
104.47
105.16
105.67
106.83
106.68
108.42
109.17
109.08
110.11
110.95
110.83
111.12
112.52
113.34
113.08
111.94
112.39
114.47
114.09
113.58
113.84
114.02
113.77
114.03
115.4
115.03
115.19
117.05
118.17
117.99
117.08
117.88
117.55
117.54
117.35
117.09
117.42
117.25
116.55
116.89
117.53
117.75
117.27
115.36
116.92
116.03
115.77
115.41
114.72
114.53
114.2
112.64
114.67
114.87
114.62
112.7
113.8
113.28
114.53
115.08
113.78
112.8
113.25
112.81
112.7
111.75
112.39
111.94
113.25
113.22
113.75
114.26
114.17
113.23
112.88
113.1
113.69
113.3
112.59
112.19
112.7
112.78
113.73
114.41
114.02
113.89
113.98
114.35
114.94
114.75
114.88
114.75
113.38
113.31
112.72
112.56
111.72
111.16
110.94
111.34
110.66
111.16
111.05
111.92
111.39
110.89
110.75
110.7
110.81
111.07
110.94
109.62
109.03
109.09
108.64
108.91
108.42
108.86
109.32
109.08
109.77
111.09
111.06
111.27
111.55
111.84
111.98
112.75
112.46
112.72
113.25
113.98
114.28
113.86
113.34
113.78
113.12
110.82
111.5
111.28
111.3
111.78
111.5
111.83
111.34
111.26
110.85
110.78
111.36
110.42
110.47
109.41
109.81
110
110.34
109.94
110.07
109.58
110.94
110.86
111.53
111.44
111.38
111.33
111.29
111.84
112.36
112.3
112.18
112.38
113.39
113.28
113.27
113.22
113.89
114.04
113.94
113.16
113.28
112.53
112.64
112.08
111.97
111.91
111.12
111.11
111.89
111.17
111.25
110.67
110.25
110.36
110.73
110.05
110.69
110.75
110.31
110.08
109.22
109.19
109.64
110.67
110.19
109.57
109.19
108.98
109.57
109.03
109.56
109.36
109.25
109.75
110.23
109.97
110.27
109.74
108.81
109.23
108.45
107.84
109.41
110.17
110.48
110.23
110.84
111.57
111.59
112.22
112.47
111.98
111.73
112.23
112.83
112.34
112.49
112.77
112.86
112.75
112.82
112.64
112.67
112.45
112.5
112.28
111.86
112.19
112.2
112.94
112.55
113.52
113.44
113.9
113.75
113.98
113.69
113.19
113.64
114.17
114.09
114.08
113.7
114.02
113.88
113.47
113.53
113.62
113.45
112.88
113.06
112.08
112.62
112.44
111.22
111.22
111.55
111.09
111.48
111.93
112.53
112.11
112.42
112.59
112.3
113.08
113.48
113.56
113.55
112.55
112.39
112.58
112.55
112.89
113.39
113.33
113.27
113.28
113.23
113.36
112.89
112.69
112.66
112.3
112.5
112.75
113.08
113.09
112.66
111.44
111.25
111.04
110.54
110.45
111.28
111.11
110.78
110.92
110.31
109.22
109.41
108.72
108.95
108.78
109.19
109.41
110.11
109.11
109.56
109.33
108.75
108.8
108.66
107.83
107.02
106.12
106.31
106.6
107.33
107.78
106.75
106.89
106.94
107.33
106.67
106.24
105.75
106.2
106.12
106.08
106.2
106.8
106.42
106.58
106.33
106.34
106.02
106.09
106.53
106.06
105.28
104.74
105.41
105.34
106.86
106.43
106.28
105.89
106.61
106.78
107.38
106.93
106.77
107.2
106.8
107.33
107.34
107.11
107
107.23
107.38
107.67
108.71
108.82
109.42
109.31
109.05
109.33
109.86
109.84
109.19
109.12
109.09
109.12
109.75
109.39
109.39
109.66
110.35
110.39
110.77
110.75
111.06
110.89
110.08
109.25
109.39
109.42
108.77
108.91
108.82
109.55
109.81
109.8
110.17
109.7
109.55
110.03
110.38
110.34
110.63
110.67
110.55
110.06
110.36
110
109.97
109.78
110.06
110.26
110.5
110.68
110.89
110.59
110.47
110.62
110.46
110.85
111
112.02
112.56
112.38
112.3
112.87
112.86
112.47
111.41
111.34
111.2
110.97
111.22
111.05
111.07
111.88
111.72
111.66
111.27
111.41
111.39
110.98
111.08
110.94
110.73
111.16
110.75
110.89
110.5
110.07
110.31
110.56
111.3
111.23
111.08
111.19
111.67
110.98
111.04
111.08
111.45
111.53
110.75
111.08
111.12
111.64
111.27
111.92
112.06
111.84
112.36
112.28
112.5
112.58
112.81
112.97
112.73
113.38
113.69
113.92
113.67
114.53
113.92
113.72
113.23
112.95
112.28
112.17
112.2
111.78
112.25
112.65
112.19
112.55
112.83
112.44
112.26
112.42
111.91
112.38
113.09
112.94
112.72
113.2
113.19
113.44
113.53
114.06
113.83
113.83
113.81
113.62
113.64
112.83
112.56
112.77
113.06
112.94
112.95
113.59
113.78
113.69
113.48
113.47
113.67
112.78
113.19
112.67
112.73
113.34
113.39
113.28
113.64
113.39
112.83
112.53
112.48
111.28
111.22
110.45
110.28
111.36
111
110.28
109.58
