# Supplementary material for: Using algorithmic trading to analyze short term profitability of Bitcoin
Source: PeerJ Comput Sci. 2021 Feb 3;7:e337. doi: 10.7717/peerj-cs.337 (PMC7959592; doi:10.7717/peerj-cs.337)
Supplement: Supplemental Information 1 [file peerj-cs-07-337-s001.zip › Supplementary Data/ReadMe.txt]

The repository contains two folders;

1. Data : Contains three files. Each file has USD to respective currency conversion rates.
2. CodeFiles: Contains java source code
